# Supplementary material for: Faecal microbiota and functional capacity associated with weaning weight in meat rabbits
Source: Microb Biotechnol. 2019 Oct 1;12(6):1441–52. doi: 10.1111/1751-7915.13485 (PMC6801154; doi:10.1111/1751-7915.13485)
Supplement: Supplementary file 5 — Table S2. KEGG Orthologies (KOs) showing significant associations with weaning weight. [file MBT2-12-1441-s005.xlsx]

## Sheet: Sheet1
Table S2. KEGG Orthologies (KOs) showing significant associations with weaning weight
KOs	Coefficient	P value
K01809:mannose-6-phosphate isomerase	-0.456276	3.81201e-07
K00688:glycogen phosphorylase	-0.439382	7.41673e-07
K03388:heterodisulfide reductase subunit A	-0.425668	1.82418e-06
K01632:fructose-6-phosphate phosphoketolase	-0.415023	2.15918e-06
K07406:alpha-galactosidase	-0.385214	4.4564e-06
K02991:small subunit ribosomal protein S6e	-0.378201	4.84702e-06
K01596:phosphoenolpyruvate carboxykinase (GTP)	-0.37344	6.5942e-06
K01835:phosphoglucomutase	-0.369901	1.01426e-05
K03332:fructan beta-fructosidase	-0.368752	1.09573e-05
K03841:fructose-1,6-bisphosphatase	-0.366151	1.14636e-05
K03152:4-methyl-5(b-hydroxyethyl)-thiazole monophosphate biosynthesis	-0.358193	1.53075e-05
K02601:transcriptional antiterminator NusG	-0.357456	1.7898e-05
K00956:sulfate adenylyltransferase subunit 1	-0.354898	2.09315e-05
K03655:ATP-dependent DNA helicase RecG	-0.351852	2.18233e-05
K01129:dGTPase	-0.346459	2.37183e-05
K10206:LL-diaminopimelate aminotransferase	-0.34585	2.95756e-05
K00849:galactokinase	-0.343523	3.26611e-05
K00957:sulfate adenylyltransferase subunit 2	-0.342278	3.37914e-05
K03695:ATP-dependent Clp protease ATP-binding subunit ClpB	-0.339187	3.76248e-05
K12251:N-carbamoylputrescine amidase	-0.336717	4.1768e-05
K03427:type I restriction enzyme M protein	-0.335107	5.01866e-05
K02341:DNA polymerase III subunit delta	-0.332743	5.1985e-05
K03150:thiamine biosynthesis ThiH	-0.332615	5.61942e-05
K01653:acetolactate synthase I/III small subunit	-0.331054	5.85795e-05
K04043:molecular chaperone DnaK	-0.328954	6.49041e-05
K09761:16S rRNA (uracil1498-N3)-methyltransferase	-0.327127	7.01264e-05
K06857:tungstate transport system ATP-binding protein	-0.326949	7.47089e-05
K00700:1,4-alpha-glucan branching enzyme	-0.326076	8.31115e-05
K02346:DNA polymerase IV	-0.325862	9.05307e-05
K01588:5-(carboxyamino)imidazole ribonucleotide mutase	-0.325533	9.67766e-05
K13012:O-antigen biosynthesis protein WbqP	-0.324114	0.000104517
K01443:N-acetylglucosamine-6-phosphate deacetylase	-0.324088	0.000115351
K03320:ammonium transporter, Amt family	0.340602	4.15878e-05
K06445:acyl-CoA dehydrogenase	0.341004	3.95871e-05
K01621:phosphoketolase	0.342054	3.8556e-05
K01714:dihydrodipicolinate synthase	0.344181	3.7337e-05
K07736:CarD family transcriptional regulator	0.345027	3.64889e-05
K00852:ribokinase	0.346305	3.6137e-05
K07469:aldehyde dehydrogenase (FAD-independent)	0.347029	3.51519e-05
K05396:D-cysteine desulfhydrase	0.347547	3.50109e-05
K01470:creatinine amidohydrolase	0.347766	3.45325e-05
K00249:acyl-CoA dehydrogenase	0.35153	3.17695e-05
K16328:pseudouridine kinase	0.351751	3.04964e-05
K14534:4-hydroxybutyryl-CoA dehydratase / vinylacetyl-CoA-Delta-isomerase	0.352379	2.98401e-05
K07768:two-component system, OmpR family, sensor histidine kinase SenX3	0.352847	2.88151e-05
K07719:two-component system, response regulator YcbB	0.353585	2.80236e-05
K07645:two-component system, OmpR family, sensor histidine kinase QseC	0.353706	2.67877e-05
K03733:integrase/recombinase XerC	0.354262	2.57365e-05
K00018:glycerate dehydrogenase	0.354578	2.53669e-05
K01761:methionine-gamma-lyase	0.354832	2.38912e-05
K05020:glycine betaine transporter	0.354931	2.25552e-05
K01715:3-hydroxybutyryl-CoA dehydratase	0.355131	2.21484e-05
K01679:fumarate hydratase, class II	0.357821	2.1399e-05
K00294:1-pyrroline-5-carboxylate dehydrogenase	0.359101	2.11065e-05
K15866:2-(1,2-epoxy-1,2-dihydrophenyl)acetyl-CoA isomerase	0.359462	2.05059e-05
K11688:C4-dicarboxylate-binding protein DctP	0.360456	2.03385e-05
K03310:alanine or glycine:cation symporter, AGCS family	0.360531	1.91488e-05
K00253:isovaleryl-CoA dehydrogenase	0.361466	1.70305e-05
K03312:glutamate:Na+ symporter, ESS family	0.36191	1.67018e-05
K01069:hydroxyacylglutathione hydrolase	0.36196	1.57448e-05
K02279:pilus assembly protein CpaB	0.363738	1.52968e-05
K00283:glycine dehydrogenase subunit 2	0.364317	1.48959e-05
K00252:glutaryl-CoA dehydrogenase	0.365971	1.44745e-05
K07481:transposase, IS5 family	0.366306	1.4384e-05
K00311:electron-transferring-flavoprotein dehydrogenase	0.370363	1.35255e-05
K03459:formate transporter	0.371146	1.3405e-05
K01139:guanosine-3',5'-bis(diphosphate) 3'-pyrophosphohydrolase	0.373219	1.24795e-05
K00812:aspartate aminotransferase	0.373384	1.03212e-05
K00282:glycine dehydrogenase subunit 1	0.373753	9.91439e-06
K15515:sulfoacetaldehyde dehydrogenase	0.374044	9.04396e-06
K03719:Lrp/AsnC family transcriptional regulator, leucine-responsive regulatory protein	0.37428	8.31483e-06
K00389:putative membrane protein	0.374395	7.67291e-06
K01997:branched-chain amino acid transport system permease protein	0.37644	7.21774e-06
K12941:aminobenzoyl-glutamate utilization protein B	0.3821	6.13026e-06
K01692:enoyl-CoA hydratase	0.382975	5.55593e-06
K10536:agmatine deiminase	0.384328	5.31769e-06
K00015:glyoxylate reductase	0.385418	5.16565e-06
K11690:C4-dicarboxylate transporter, DctM subunit	0.387561	4.62054e-06
K03182:3-octaprenyl-4-hydroxybenzoate carboxy-lyase UbiD	0.397452	4.25813e-06
K07793:putative tricarboxylic transport membrane protein	0.399407	3.5378e-06
K07483:transposase	0.402459	3.46025e-06
K00248:butyryl-CoA dehydrogenase	0.40865	2.92784e-06
K01436:amidohydrolase	0.414885	2.64279e-06
K00058:D-3-phosphoglycerate dehydrogenase	0.418167	2.5679e-06
K01615:glutaconyl-CoA decarboxylase	0.418406	2.22216e-06
K00023:acetoacetyl-CoA reductase	0.419678	1.88025e-06
K03750:molybdopterin molybdotransferase	0.421552	1.77975e-06
K15270:S-adenosylmethionine uptake transporter	0.427137	1.60532e-06
K01480:agmatinase	0.429934	5.90551e-07
K00681:gamma-glutamyltranspeptidase	0.455878	3.36644e-07
K01697:cystathionine beta-synthase	0.489812	1.43918e-07
