# Supplementary material for: Faecal microbiota and functional capacity associated with weaning weight in meat rabbits
Source: Microb Biotechnol. 2019 Oct 1;12(6):1441–52. doi: 10.1111/1751-7915.13485 (PMC6801154; doi:10.1111/1751-7915.13485)
Supplement: Supplementary file 6 — Table S3. KEGG pathways showing significant associations with weaning weight. [file MBT2-12-1441-s006.xlsx]

## Sheet: Sheet1
Table S3. KEGG pathways showing significant associations with weaning weight
Pathways	Coefficient	P value
Insulin signaling pathway	-0.640614	5.36236e-09
Benzoate degradation	-0.467615	1.67284e-07
Fructose and mannose metabolism	-0.43958	2.09476e-07
Galactose metabolism	-0.435559	4.40137e-07
Sphingolipid metabolism	-0.396512	2.72701e-06
Methane metabolism	-0.392449	3.09949e-06
Other glycan degradation	-0.382748	7.42403e-06
N-Glycan biosynthesis	-0.381967	8.63881e-06
Tyrosine metabolism	-0.370235	1.14751e-05
Carbohydrate digestion and absorption	-0.354444	1.48775e-05
Glycolysis / Gluconeogenesis	-0.341606	1.69104e-05
Phosphatidylinositol signaling system	-0.321969	2.68836e-05
Selenocompound metabolism	0.33368	2.41475e-05
Flagellar assembly	0.362992	1.12955e-05
Bacterial chemotaxis	0.37169	6.18554e-06
Mineral absorption	0.373116	3.69741e-06
D-Glutamine and D-glutamate metabolism	0.373901	2.41797e-06
Two-component system	0.376829	1.93189e-06
Valine, leucine and isoleucine degradation	0.384549	1.41824e-06
Synthesis and degradation of ketone bodies	0.396576	1.25741e-06
Carbon fixation pathways in prokaryotes	0.448107	9.44835e-07
Arginine and proline metabolism	0.473441	6.39457e-07
Butanoate metabolism	0.479241	5.74271e-07
Flavone and flavonol biosynthesis	0.47992	2.9552e-07
Glycine, serine and threonine metabolism	0.482677	1.43203e-07
Cysteine and methionine metabolism	0.524831	7.05709e-08
