# Supplementary material for: Faecal microbiota and functional capacity associated with weaning weight in meat rabbits
Source: Microb Biotechnol. 2019 Oct 1;12(6):1441–52. doi: 10.1111/1751-7915.13485 (PMC6801154; doi:10.1111/1751-7915.13485)
Supplement: Supplementary file 7 — Table S4. Composition of pellet diet of lactating does. [file MBT2-12-1441-s007.xlsx]

## Sheet: Sheet1
Table S4. Composition of pellet diet of lactation rabbits
Component Account
Crude fiber (%)					0.115
Crude protein (%)					0.18
Ashes (%)					0.075
Ca(%)					0.01
P(%)					0.0075
Lys(%)					0.01
Met+Cys(%)					0.007
Digestible energy (kcal/kg)					2750
